# Supplementary material for: A Novel Mouse Model of TGFβ2-Induced Ocular Hypertension Using Lentiviral Gene Delivery
Source: Int J Mol Sci. 2022 Jun 21;23(13):6883. doi: 10.3390/ijms23136883 (PMC9266301; doi:10.3390/ijms23136883)
Supplement: Supplementary file 1 [file ijms-23-06883-s001.zip]

Archive with 1 entries (1 files):
- ijms-1708383-supplementary.pdf
